# Supplementary material for: EHD2 overexpression promotes tumorigenesis and metastasis in triple-negative breast cancer by regulating store-operated calcium entry
Source: eLife. 2023 Jan 10;12:e81288. doi: 10.7554/eLife.81288 (PMC9988264; doi:10.7554/eLife.81288)
Supplement: Figure 4—figure supplement 1—source data 1. [file elife-81288-fig4-figsupp1-data1.zip]

Archive with 3 entries (2 files):
- Figure 4 figure supplement 1 table.xlsx
- __MACOSX/
- __MACOSX/._Figure 4 figure supplement 1 table.xlsx
