# Supplementary material for: EHD2 overexpression promotes tumorigenesis and metastasis in triple-negative breast cancer by regulating store-operated calcium entry
Source: eLife. 2023 Jan 10;12:e81288. doi: 10.7554/eLife.81288 (PMC9988264; doi:10.7554/eLife.81288)
Supplement: Figure 4—figure supplement 1—source data 1. [file elife-81288-fig4-figsupp1-data1.zip › Figure 4 figure supplement 1 table.xlsx]

## Sheet: Sheet1
	MDA-MB-231
			ctrl shRNA	EHD2 shRNA
		Primary tumor	6/6	4/6
		Lung Metastases	5/6	1/4
